# Supplementary material for: Evaluation of C-reactive protein as predictor of adverse prognosis in acute myocardial infarction after percutaneous coronary intervention: A systematic review and meta-analysis from 18,715 individuals
Source: Front Cardiovasc Med. 2022 Nov 16;9:1013501. doi: 10.3389/fcvm.2022.1013501 (PMC9708737; doi:10.3389/fcvm.2022.1013501)
Supplement: Supplementary file 2 [file Table_1.xlsx]

## Sheet: Supplementary Table 1
Sensitivity analysis of studies with total mortality
Sudy	OR	Lower CI Limit	Upper CI Limit
2021 Jiang	3.81	2.85	5.09
2019 Kang	3.99	2.87	5.55
2017 Shin	3.89	2.85	5.3
2015 Wang	3.52	2.69	4.6
2015 Shacham	3.66	2.76	4.85
2014 Jian	3.85	2.84	5.21
2013 He	3.83	2.86	5.13
2012 Ahmed	4.08	3	5.53
2011Schoos	3.95	2.93	5.33
2011 Damman	4.08	3.01	5.54
2008 Ortolani	3.65	2.72	4.9
2008 Jeong	3.83	2.94	4.99
2005 Yip	3.81	2.83	5.12
2004 Magadle	3.6	2.72	4.76
2004 Liu	3.78	2.84	5.04
2003 Hong	3.81	2.83	5.12
2000 Tomoda	3.58	2.73	4.69
Total	3.8	2.86	5.05
Sensitivity analysis of studies with cardiovascular death
Sudy	OR	Lower CI Limit	Upper CI Limit
2021 Jiang	3.25	2.29	4.61
2019 Kang	3.48	2.13	5.69
2017 Shin	3.44	2.33	5.09
2015 Wang	2.65	1.83	3.84
2011Schoos	3.53	2.44	5.1
2009 GuiHua	3.36	2.35	4.79
Total	3.26	2.3	4.61
Sensitivity analysis of studies with MACEs
Sudy	OR	Lower CI Limit	Upper CI Limit
2021 Wang	3.03	2.16	4.23
2021 Bicciré	2.72	1.98	3.72
2019 Kang	3.09	2.15	4.45
2017 Shin	2.97	2.12	4.15
2017 Her	2.69	1.97	3.68
2015 Wang	2.51	1.89	3.33
2014 Jian	2.91	2.07	4.08
2013 Kim	3	2.13	4.22
2012 Ahmed	3.1	2.21	4.34
2009 GuiHua	2.81	2.04	3.87
2008 Ortolani	2.77	2.01	3.82
2008 Jeong	3.05	2.22	4.19
2005 Yip	2.75	2	3.76
2004 Magadle	2.82	2.04	3.89
2004 Liu	2.77	2.03	3.77
2003 Hong	2.9	2.09	4.02
2000 Tomoda	2.72	1.99	3.73
Total	2.85	2.08	3.9
Sensitivity analysis of studies with heart failure
Sudy	OR	Lower CI Limit	Upper CI Limit
2021 Świątkiewicz	2.46	1.49	4.06
2021 Jiang	2.24	1.44	3.5
2015 Shacham	1.92	1.05	3.5
2009 GuiHua	2.24	1.43	3.53
2008 Jeong	2.52	1.57	4.03
Total	2.29	1.48	3.54
Sensitivity analysis of studies with recurrent myocardial infarction
Sudy	OR	Lower CI Limit	Upper CI Limit
2021 Jiang	1.76	1.27	2.44
2019 Kang	3.02	1.85	4.93
2017 Shin	1.81	1.3	2.53
2015 Wang	1.66	1.2	2.31
2011Schoos	1.57	1.12	2.2
2008 Ortolani	1.71	1.23	2.37
2008 Jeong	1.79	1.29	2.47
2004 Magadle	1.64	1.16	2.31
2004 Liu	1.7	1.23	2.36
2003 Hong	1.78	1.28	2.46
2000 Tomoda	1.75	1.26	2.41
Total	1.76	1.28	2.43
Sensitivity analysis of studies with restenosis
Sudy	OR	Lower CI Limit	Upper CI Limit
2017 Shin	1.82	1.25	2.66
2015 Wang	1.73	1.19	2.53
2011Schoos	1.69	1.14	2.49
2009 GuiHua	1.6	1.09	2.33
2008 Ortolani	1.74	1.19	2.54
2005 Yip	1.62	1.11	2.35
2004 Magadle	1.85	1.26	2.71
2003 Hong	1.51	0.98	2.34
2000 Tomoda	1.81	1.17	2.79
Total	1.71	1.18	2.47
